# Supplementary material for: Chromosome Unipolar Division and Low Expression of Tws May Cause Parthenogenesis of Rice Water Weevil (Lissorhoptrus oryzophilus Kuschel)
Source: Insects. 2021 Mar 24;12(4):278. doi: 10.3390/insects12040278 (PMC8064085; doi:10.3390/insects12040278)
Supplement: Supplementary file 1 [file insects-12-00278-s001.zip]

Archive with 5 entries (4 files):
- Supplementary Material/
- Supplementary Material/Figure S1 Sequence of gene cloning.jpg
- Supplementary Material/Table S1.pdf
- Supplementary Material/Table S2.pdf
- Supplementary Material/Table S3.pdf
